# Supplementary material for: BIIDXI, a DUF642 Cell Wall Protein That Regulates Pectin Methyl Esterase Activity, Is Involved in Thermotolerance Processes in Arabidopsis thaliana
Source: Plants (Basel). 2022 Nov 11;11(22):3049. doi: 10.3390/plants11223049 (PMC9694414; doi:10.3390/plants11223049)
Supplement: Supplementary file 1 [file plants-11-03049-s001.zip]

Archive with 1 entries (1 files):
- plants-1993989-supplementary.pdf
